# Supplementary material for: Developing Iranian sub-national Primary Health Care Measurement Framework: a study protocol
Source: Prim Health Care Res Dev. 2022 Oct 11;23:e62. doi: 10.1017/S1463423622000469 (PMC9641646; doi:10.1017/S1463423622000469)
Supplement: Supplementary file 1 [file phcsup.zip]

Archive with 2 entries (2 files):
- S1463423622000469sup001.docx
- S1463423622000469sup002.docx
